# Supplementary material for: Modeling pKa of the Brønsted Bases as an Approach to the Gibbs Energy of the Proton in Acetonitrile
Source: Int J Mol Sci. 2022 Sep 12;23(18):10576. doi: 10.3390/ijms231810576 (PMC9502073; doi:10.3390/ijms231810576)
Supplement: Supplementary file 1 [file ijms-23-10576-s001.zip]

Archive with 1 entries (1 files):
- ijms-1912687-supplementary.pdf
